# Supplementary material for: Comprehensive Transcriptomic Analysis of Heterotrophic Nitrifying Bacterium Klebsiella sp. TN-10 in Response to Nitrogen Stress
Source: Microorganisms. 2022 Feb 3;10(2):353. doi: 10.3390/microorganisms10020353 (PMC8876665; doi:10.3390/microorganisms10020353)
Supplement: Supplementary file 1 [file microorganisms-10-00353-s001.zip]

Archive with 1 entries (1 files):
- microorganisms-1529594-supplementary.pdf
